# Supplementary material for: Determination of enriched histone modifications in non-genic portions of the human genome
Source: BMC Genomics. 2009 Mar 31;10:143. doi: 10.1186/1471-2164-10-143 (PMC2667539; doi:10.1186/1471-2164-10-143)
Supplement: Additional file 1 — Significance of all studied histone modifications throughout the genome. The full dataset from which Tables 1 and 2 were derived. For each modification in each type of genomic region the mean counts per kb, standard error of counts, the empirical p-value and the FDR rate (q-value) are listed. [file 1471-2164-10-143-S1.xls]

## Sheet: Sheet1
High Expression Genes
Modification	Normalized Mean Count in 1kb windows	Standard error of the mean of counts in 1kb windows	p-value	q-value
H2AK5ac	1.95768	0.0215738	< 0.0001	0.000126667
H2AK9ac	1.49324	0.0271969	< 0.0001	0.000126667
H2AZ	0.761621	0.0202926	0.0923	0.109606
H2BK120ac	2.81494	0.0543294	< 0.0001	0.000126667
H2BK12ac	2.16942	0.0331424	< 0.0001	0.000126667
H2BK20ac	2.41879	0.0387239	< 0.0001	0.000126667
H2BK5ac	3.58677	0.0701394	< 0.0001	0.000126667
H2BK5me1	3.89255	0.042917	< 0.0001	0.000126667
H3K14ac	1.36885	0.00986262	< 0.0001	0.000126667
H3K18ac	2.20678	0.0401719	< 0.0001	0.000126667
H3K23ac	2.45738	0.0208899	< 0.0001	0.000126667
H3K27ac	3.56259	0.0606482	< 0.0001	0.000126667
H3K27me1	2.25002	0.0127003	< 0.0001	0.000126667
H3K27me2	0.461995	0.00387265	1	1
H3K27me3	0.332546	0.00310494	1	1
H3K36ac	1.99469	0.0423185	< 0.0001	0.000126667
H3K36me3	2.41597	0.0235005	< 0.0001	0.000126667
H3K4ac	2.53131	0.0408499	< 0.0001	0.000126667
H3K4me1	4.05463	0.0519118	< 0.0001	0.000126667
H3K4me2	3.85642	0.038874	< 0.0001	0.000126667
H3K4me3	3.40241	0.0905451	< 0.0001	0.000126667
H3K79me1	4.61479	0.0270694	< 0.0001	0.000126667
H3K79me2	8.6733	0.0942372	< 0.0001	0.000126667
H3K79me3	8.80804	0.104389	< 0.0001	0.000126667
H3K9ac	2.21273	0.0513661	< 0.0001	0.000126667
H3K9me1	3.88519	0.0294666	< 0.0001	0.000126667
H3K9me2	0.517319	0.00407845	1	1
H3K9me3	0.37471	0.0064856	1	1
H3R2me1	1.15912	0.00626326	< 0.0001	0.000126667
H3R2me2	1.02327	0.00656154	0.0107	0.0131161
H4K12ac	2.94488	0.016039	< 0.0001	0.000126667
H4K16ac	1.6931	0.0126883	< 0.0001	0.000126667
H4K20me1	6.7113	0.0908203	< 0.0001	0.000126667
H4K20me3	0.408768	0.0331065	1	1
H4K5ac	2.48383	0.0271514	< 0.0001	0.000126667
H4K8ac	2.38462	0.0194853	< 0.0001	0.000126667
H4K91ac	2.74153	0.0652138	< 0.0001	0.000126667
H4R3me2	0.826551	0.00546512	1	1
Medium Expression Genes
Modification	Normalized Mean Count in 1kb windows	Standard error of the mean of counts in 1kb windows	p-value	q-value
H2AK5ac	1.57773	0.0216156	< 0.0001	0.00004777945
H2AK9ac	1.03013	0.0149888	< 0.0001	0.00004777945
H2AZ	1.15255	0.0285225	< 0.0001	0.00004777945
H2BK120ac	1.25885	0.0344472	< 0.0001	0.00004777945
H2BK12ac	1.18372	0.0216678	< 0.0001	0.00004777945
H2BK20ac	1.37724	0.0280511	< 0.0001	0.00004777945
H2BK5ac	1.0858	0.0415601	< 0.0001	0.00004777945
H2BK5me1	1.3362	0.0236717	< 0.0001	0.00004777945
H3K14ac	1.16873	0.0089552	< 0.0001	0.00004777945
H3K18ac	1.32107	0.0294766	< 0.0001	0.00004777945
H3K23ac	1.26744	0.0135955	< 0.0001	0.00004777945
H3K27ac	1.16618	0.0377313	< 0.0001	0.00004777945
H3K27me1	1.22105	0.0109841	< 0.0001	0.00004777945
H3K27me2	1.00224	0.00762966	0.005	0.00217179
H3K27me3	0.973079	0.00905487	0.0035	0.00156776
H3K36ac	1.17394	0.0202358	< 0.0001	0.00004777945
H3K36me3	1.40846	0.0228003	< 0.0001	0.00004777945
H3K4ac	1.35591	0.0266044	< 0.0001	0.00004777945
H3K4me1	1.48822	0.0336944	< 0.0001	0.00004777945
H3K4me2	1.36081	0.0266487	< 0.0001	0.00004777945
H3K4me3	1.08111	0.0419474	< 0.0001	0.00004777945
H3K79me1	1.47088	0.0222943	< 0.0001	0.00004777945
H3K79me2	0.997163	0.0268947	< 0.0001	0.00004777945
H3K79me3	0.915064	0.0247737	0.0004	0.000184953
H3K9ac	1.02577	0.0239316	< 0.0001	0.00004777945
H3K9me1	1.35484	0.0188548	< 0.0001	0.00004777945
H3K9me2	0.743695	0.0058575	1	0.377206
H3K9me3	0.642333	0.0127791	1	0.377206
H3R2me1	1.17576	0.00763659	< 0.0001	0.00004777945
H3R2me2	0.993835	0.00715655	0.0206	0.00868462
H4K12ac	1.17654	0.0120614	< 0.0001	0.00004777945
H4K16ac	1.23915	0.0112405	< 0.0001	0.00004777945
H4K20me1	1.15415	0.0278287	< 0.0001	0.00004777945
H4K20me3	0.807206	0.0566476	0.2329	0.0927319
H4K5ac	1.38125	0.0244964	< 0.0001	0.00004777945
H4K8ac	1.35365	0.0223782	< 0.0001	0.00004777945
H4K91ac	1.45332	0.0396911	< 0.0001	0.00004777945
H4R3me2	0.97602	0.00692305	0.0327	0.0133919
Silent Genes
Modification	Normalized Mean Count in 1kb windows	Standard error of the mean of counts in 1kb windows	p-value	q-value
H2AK5ac	0.587477	0.00910467	1	1
H2AK9ac	0.848302	0.00841984	0.3458	1
H2AZ	0.836415	0.0122416	< 0.0001	0.00095
H2BK120ac	0.372205	0.0113982	1	1
H2BK12ac	0.591135	0.00972996	1	1
H2BK20ac	0.445732	0.0111998	1	1
H2BK5ac	0.295417	0.00982389	1	1
H2BK5me1	0.450338	0.0071686	1	1
H3K14ac	0.905665	0.00552485	0.0088	0.06688
H3K18ac	0.469633	0.0101173	1	1
H3K23ac	0.723444	0.00572639	1	1
H3K27ac	0.316907	0.010273	1	1
H3K27me1	0.631217	0.00425268	1	1
H3K27me2	1.11055	0.00615882	< 0.0001	0.00095
H3K27me3	1.23646	0.0073113	< 0.0001	0.00095
H3K36ac	0.579378	0.00805927	1	1
H3K36me3	0.608236	0.0044018	1	1
H3K4ac	0.475254	0.00872361	1	1
H3K4me1	0.408455	0.00895511	1	1
H3K4me2	0.429057	0.00788598	1	1
H3K4me3	0.433288	0.0095478	1	1
H3K79me1	0.264136	0.00516754	1	1
H3K79me2	0.1857	0.00389609	1	1
H3K79me3	0.231769	0.0039605	1	1
H3K9ac	0.631051	0.00835659	1	1
H3K9me1	0.462099	0.00595084	1	1
H3K9me2	1.09291	0.00547251	< 0.0001	0.00095
H3K9me3	1.01232	0.00791587	0.0413	0.2242
H3R2me1	0.912533	0.00511127	0.0613	0.279089
H3R2me2	0.925628	0.00518814	0.0661	0.279089
H4K12ac	0.592115	0.00511821	1	1
H4K16ac	0.750875	0.00503087	1	1
H4K20me1	0.253585	0.00749871	1	1
H4K20me3	0.520383	0.00660181	1	1
H4K5ac	0.498982	0.00867897	1	1
H4K8ac	0.542125	0.00881268	1	1
H4K91ac	0.333054	0.0119204	1	1
H4R3me2	0.953031	0.00483957	0.035	0.221667
Gene Deserts
Modification	Normalized Mean Count in 1kb windows	Standard error of the mean of counts in 1kb windows	p-value	q-value
H2AK5ac	0.248492	0.00191708	1	1
H2AK9ac	0.793506	0.0042657	1	1
H2AZ	0.500171	0.00266543	1	1
H2BK120ac	0.162804	0.0016231	1	1
H2BK12ac	0.405715	0.00235634	1	1
H2BK20ac	0.160663	0.00183983	1	1
H2BK5ac	0.16828	0.00131374	1	1
H2BK5me1	0.271572	0.00146897	1	1
H3K14ac	0.611318	0.00231106	1	1
H3K18ac	0.162019	0.00194789	1	1
H3K23ac	0.357022	0.0019177	1	1
H3K27ac	0.151257	0.00135031	1	1
H3K27me1	0.712724	0.00206214	1	1
H3K27me2	0.978477	0.00317562	1	1
H3K27me3	0.722081	0.00275288	1	1
H3K36ac	0.362372	0.00202668	1	1
H3K36me3	0.424985	0.00153171	1	1
H3K4ac	0.215274	0.00181407	1	1
H3K4me1	0.16151	0.0012897	1	1
H3K4me2	0.20283	0.00136728	1	1
H3K4me3	0.266687	0.000964076	1	1
H3K79me1	0.132152	0.00116488	1	1
H3K79me2	0.127283	0.00110554	1	1
H3K79me3	0.1837	0.00132537	1	1
H3K9ac	0.480186	0.00216048	1	1
H3K9me1	0.238033	0.00118945	1	1
H3K9me2	1.27007	0.00306608	< 0.0001	0.0019
H3K9me3	1.42627	0.00440348	< 0.0001	0.0019
H3R2me1	0.713551	0.00215352	1	1
H3R2me2	0.935487	0.00278464	1	1
H4K12ac	0.454817	0.00192891	1	1
H4K16ac	0.614721	0.00199862	1	1
H4K20me1	0.111923	0.000703504	1	1
H4K20me3	0.753611	0.0057845	0.8488	1
H4K5ac	0.194123	0.00184828	1	1
H4K8ac	0.2628	0.00210174	1	1
H4K91ac	0.0671803	0.00127824	1	1
H4R3me2	0.90579	0.00269451	1	1
Pericentromeres
Modification	Normalized Mean Count in 1kb windows	Standard error of the mean of counts in 1kb windows	p-value	q-value
H2AK5ac	0.180729	0.00978532	1	1
H2AK9ac	0.921149	0.0403588	1	1
H2AZ	0.649722	0.0342554	1	1
H2BK120ac	0.131355	0.0113701	1	1
H2BK12ac	0.329214	0.0152906	1	1
H2BK20ac	0.133258	0.0113435	1	1
H2BK5ac	0.146871	0.0105374	1	1
H2BK5me1	0.382554	0.0216028	1	1
H3K14ac	0.792177	0.0264575	1	1
H3K18ac	0.133436	0.0127721	1	1
H3K23ac	0.346988	0.015645	1	1
H3K27ac	0.136553	0.0117178	1	1
H3K27me1	0.824799	0.0237681	1	1
H3K27me2	1.06796	0.0352993	0.0447	0.2831
H3K27me3	0.650502	0.0213644	1	1
H3K36ac	0.369831	0.0151983	1	1
H3K36me3	0.737886	0.0301927	1	1
H3K4ac	0.194967	0.0125733	1	1
H3K4me1	0.214051	0.0118052	1	1
H3K4me2	0.225569	0.0132056	1	1
H3K4me3	0.345787	0.0163284	1	1
H3K79me1	0.159668	0.0142553	1	1
H3K79me2	0.139439	0.0127715	1	1
H3K79me3	0.218314	0.0142692	1	1
H3K9ac	0.596998	0.0237103	1	1
H3K9me1	0.269186	0.017241	1	1
H3K9me2	1.35434	0.0401514	0.0001	0.00076
H3K9me3	2.99173	0.126182	< 0.0001	0.00076
H3R2me1	0.879132	0.0375255	1	1
H3R2me2	1.55093	0.0766203	< 0.0001	0.00076
H4K12ac	0.509329	0.0198154	1	1
H4K16ac	0.881748	0.0303021	1	1
H4K20me1	0.159644	0.0152218	1	1
H4K20me3	7.58502	0.822019	< 0.0001	0.00076
H4K5ac	0.218542	0.0163222	1	1
H4K8ac	0.323702	0.0220509	1	1
H4K91ac	0.074012	0.00897591	1	1
H4R3me2	2.42639	0.152951	< 0.0001	0.00076
Subtelomeres
Modification	Normalized Mean Count in 1kb windows	Standard error of the mean of counts in 1kb windows	p-value	q-value
H2AK5ac	1.06919	0.0861319	0.0005	0.0095
H2AK9ac	1.03836	0.0734757	0.6087	1
H2AZ	0.668906	0.0471649	0.974	1
H2BK120ac	0.415273	0.0452308	0.9975	1
H2BK12ac	0.641911	0.0472654	0.9931	1
H2BK20ac	0.642896	0.0671542	0.8159	1
H2BK5ac	0.264196	0.033187	1	1
H2BK5me1	0.582554	0.0475607	1	1
H3K14ac	1.24472	0.0497721	0.0037	0.0468667
H3K18ac	0.606586	0.048827	0.7461	1
H3K23ac	0.910431	0.0416015	0.9626	1
H3K27ac	0.267964	0.0298242	1	1
H3K27me1	0.688064	0.05071	1	1
H3K27me2	1.46842	0.0723895	0.0066	0.05016
H3K27me3	1.78385	0.0689807	< 0.0001	0.0038
H3K36ac	0.649427	0.0382659	0.9674	1
H3K36me3	0.809685	0.0353556	1	1
H3K4ac	0.6	0.0513206	0.8959	1
H3K4me1	0.613178	0.0649971	0.9982	1
H3K4me2	0.49796	0.0333943	1	1
H3K4me3	0.510327	0.032369	0.9954	1
H3K79me1	0.243982	0.0254074	1	1
H3K79me2	0.155713	0.0153901	1	1
H3K79me3	0.264948	0.0238206	1	1
H3K9ac	0.743958	0.0377872	0.9964	1
H3K9me1	0.519142	0.0272643	1	1
H3K9me2	1.1914	0.0847481	0.1123	0.42674
H3K9me3	1.38281	0.12205	0.0145	0.0918333
H3R2me1	1.28041	0.0487582	0.0053	0.05016
H3R2me2	1.13048	0.0590104	0.0292	0.1387
H4K12ac	0.598709	0.036115	1	1
H4K16ac	0.944348	0.0437289	0.831	1
H4K20me1	0.269472	0.0183434	1	1
H4K20me3	1.64514	0.26278	0.0377	0.159178
H4K5ac	0.599754	0.0442704	1	1
H4K8ac	0.548777	0.0422052	1	1
H4K91ac	0.513561	0.0681876	0.9244	1
H4R3me2	1.28962	0.0646729	0.0245	0.133
